# Supplementary material for: RAF1 as a standalone therapeutic target in KRAS-driven lung adenocarcinoma: No added efficacy from co-targeting ARAF, EGFR, or DDR1
Source: PLoS One. 2026 Feb 6;21(2):e0341778. doi: 10.1371/journal.pone.0341778 (PMC12880662; doi:10.1371/journal.pone.0341778)
Supplement: S1 Minimal Data Set — The data are organized by figure and include individual data points. (XLSX) [file pone.0341778.s009.xlsx]

## Sheet: Fig 1B
Tumor grade	+/+					L/Y
I-II	17	16	22	27	31	14	20	26	32	38
III	2	1	3	5	4	1	1	2	3	2
IV	0	2	1	2	0	0	1	0	0	0

## Sheet: Fig 2A
Weeks under TMX	ArafL/L;/Raf1L/L																									Araf+/+;/Raf1L/L															ArafL/L;/Raf1+/+								Araf+/Y;/Raf1+/+
1	42.2	37.5	31	30.8	30.4	38.8	34.3	37.4	30.1	48.1	39.5	37	27	26.6	34.2	37.8	37.12	43.1	41	51.24	29.6	38	33.8	36.48	35.8	36.6	30.2	30.7	38.1	34.47	43.08	43	33.5	38.3	39.97	40.3	38.9	35.8	30.8	39.15	31.15	27.8	28.02	28.4	33	29.4	27.53	40.2	32.4
2	36.9	32.4	22.1	23.1	29.8	28.8	24	28.5	26.5	37.1	32.2	29.5	20	20.4	26.6	29.8	37.2	39.11	36.91	39.2	20.6	28	27.6	29.8	28.4	28.6	28.2	36.4	35.2	32.2	39.8	33.4	24.4	26.8	32.6	33.6	36.2	30	24.8	31.2	28.6	20.7	23	21.1	30.2	27	22.13	33.4	26.8
3	31.2	29.8	22.4	15.8	28.8	20.3	17.4	27	24.6	35	31.6	25.4	21.6	15.9	19.6	22.4	24.8	36.2	34.9	32.8	23.8	31.72	26	22.2	28.32	24.7	28	34.3	36.6	31.8	38.9	24.6	28.7	33.4	32.95	24.5	23.4	22.5	17.5	31.16	27.08		18.2	26.7	30.5	23.3		28.3	26.3
4	35	31.4	26	24.2	29.4		27.2	32.8	26	38	30.4	31.4	23.5		14	17.2	36.4	31.6	34.2	43.1		34	23.8		30.6	32.6	29	34.4	38.18	33	41.7	35.6	33.1	37.2	34	25.4	19.8			33.56	31.6		27.4	25.8	30.6	20.8			30.8
5	34.4	30	25	23.2	27.2		27.8	31.8	24.5	32.4	28.5	29	25				33.51	31	31.8	40.06		33.12	19.5		27	32.8	28.6	33.2	36.57	32.89	37.96	33.04	28.4	35	31.08	30				29.04	28.6		20.2	22.9	27.65				28
6	30.8	29.6	21.6	23	25.8		27.4	32.1	21.6	30.8	24.7	28.5	25.6				34.4	28.7	32.8	38.6		30.78			26.9	32.3	25.9	32.4	35.63	31.22	36	29.6	27.4	35.2	30.7	31.8				22.75	27.1		26.3	21.87	25.86				28.4
7	33.2	32.36	20	21.6	26.4		27.9	32.4	20.6	28.6		27.8	26				33		34.9	36.65						33.6	24.7		38	34	36.8	22.2	30.2	34.8	34.4	37					28.59		26.86	20.9	24.09				29
8	33.2	29.4	17.2	19.6	26.2		23.6	31.8		26.2		23.6	24.7				33.2		31.8	33.94						32.4	24.2		36.2	30.2	34.5		29.8	33	30.4	33.4					24.8		27						27
9	33	30.31		17.8	26.5		21	31.6				22.6	24.1						31							32.6	22		35.5	30.6	32.7		27	33	29.4	34.17					25.14		26.34						27.56
10	33.8	30.57			27.2		20.8	33.2				21.4	22.6						31.8							34.3			37.9	31.6			29	36.2	28.1	38.27					24.06		26.22						28.46
11	33	27.39			26.7			31.2					21.2						28							32.4			33.8	29.8			27	31.6	21.2	32.08					21.8		24.97						24.93
12	32.6	25.7			26.2			31.2											26.2							31.3			33.8	28.8			26	29.04		30.93							23.5						22.8
13	34				26.4			33.2											27.6							33.6			36.2							40.4							25						23
14	32.4				25			30.4																		30.4			32.6							31.4
15	26.4				24.2			30.6																		32			25.7							32.6
16					22.8			29.4																		32.8										34.2
17					22.2			28.8																		29.8										30.8
18								26.6																		28.4										30.96
19																										29.4										29.8
20
[truncated: 59 more columns]

## Sheet: Fig 2C
Days	ArafL/Y;Raf1L/L	Araf+/Y;Raf1L/L	ArafL/Y;Raf1+/+	Araf+/Y;Raf1+/+
101	1
7	1
48	1
59	1
111	1
21	1
63	1
122	1
49	1
49	1
42	1
63	1
70	1
14	1
22	1
28	1
51	1
57	1
89	1
13	1
18	1
14	1
31	1
20	1
47	1
82	1
67	1
42	1
133		1
55		1
35		1
101		1
80		1
61		1
40		1
84		1
77		1
13		1
125		1
26		1
20		1
14		1
35		1
72		1
13		1
71			1
83			1
45			1
45			1
28			1
6			1
20			1
9			1
5			1
83				1
68				1
14				1
57				1
21				1
63				1
34				1
21				1
35				1
7				1
32				1
44				1
32				1
9				1
47				1
37				1
114				1
86				1
104				1
44				1
107				1
99				1
56				1
58				1
58				1
64				1
64				1
34				1
43				1
10				1
57				1
57				1
57				1
34				1
57				1
73				1
38				1
59				1
88				1
88				1
64				1
53				1
61				1
82				1
82				1
76				1
48				1
36				1
35				1
66				1
66				1
35				1
14				1
55				1
25				1
55				1
17				1
17				1
51				1
51				1
51				1
51				1
12		1
90		1
48		1
40		1
21		1
55		1
42		1
69		1
62		1
12		1
69		1
12		1
13		1
84		1
46		1
76		1
74		1

## Sheet: Fig 3A
ArafL/Y;Raf1L/L	Araf+/Y;Raf1L/L	ArafL/Y;Raf1+/+	Araf+/Y;Raf1+/+
5.13	46.93	40.34	140.19
3.47	39.38	34.81	109.73
2.96	12.35	16.01	106.33
2.78	10.26	13.93	77.95
1.47	6.95	11.43	44.97
1.45	6.65	6.64	43.06
1.38	5.65	5.06	41.44
1.11	5.14	4.21	38.49
-0.721554	5.14	3.93	32.8
-2.68374	4.92	3.49	30.77
-11.9221	4.25		30.52
-20.3593	3.97		28.03
-20.4107	3.41		26.7
-48.4216	3.27		26.15
-58.7507	3.26		24.99
-60.154	2.89		24.99
-60.5398	2.78		24.63
-60.6211	2.32		23.03
-61.9522	2.32		22.9
-63.4408	1.98		22.15
-71.9263	1.96		21.58
-73.5589	1.93		20.47
-76.0315	1.87		20.31
-78.4405	1.79		18.73
-78.5752	1.63		17.43
-87.1602	1.63		17.21
-92.7468	1.52		16.86
-93.397	1.45		16.48
-100	1.42		16.05
-100	1.37		14.8
-100	1.34		14.05
-100	1.31		13.43
-100	1.31		12.99
-100	1.27		12.5
-100	1.17		12.35
-100	1.16		12.23
-100	1.13		12.13
-100	1.11		12.05
-100	1.1		12.01
	1.05		11.48
	1.04		11.32
	1.02		11.18
	1.01		11.14
	1		10.51
	-9.99		10.04
	-12.79		9.91
	-13.07		9.87
	-18.69		9.58
	-23.22		9.55
	-23.4		9.49
	-23.44		9.25
	-23.58		9.08
	-23.97		9.04
	-25.3		8.85
	-25.34		8.74
	-26.9		8.7
	-31.06		8.62
	-35.04		8.36
	-36.07		8.27
	-39.99		7.93
	-40.21		7.76
	-40.43		7.74
	-43.68		7.7
	-44.8		7.5
	-46.12		7.41
	-46.32		7.32
	-46.7		6.97
	-46.81		6.9
	-47.11		6.89
	-47.78		6.78
	-47.86		6.78
	-51.02		6.52
	-51.04		6.12
	-52.18		5.98
	-52.29		5.98
	-54.24		5.64
	-55.82		5.4
	-55.82		5.33
	-56.26		5.33
	-56.75		5.21
	-58.1		5.14
	-58.43		5.13
	-58.48		5.07
	-58.61		5.04
	-58.93		4.99
	-59.44		4.89
	-59.98		4.87
	-62.25		4.71
	-64.03		4.69
	-66.36		4.6
	-67.27		4.27
	-67.51		4
	-68.4		3.97
	-68.47		3.89
	-68.6		3.71
	-70.2		3.69
	-72.07		3.62
	-73.31		3.58
	-73.6		3.46
	-73.68		3.43
	-74.55		3.3
	-74.65		3.29
	-75.36		3.24
	-75.36		3.2
	-75.97		3.14
	-76.44		3.08
	-76.76		3.05
	-76.78		2.87
	-78.3		2.87
	-79.29		2.87
	-79.65		2.66
	-80.25		2.53
	-82.88		2.47
	-83.31		2
	-83.56		1.64
	-83.62		1.41
	-84.95		1.11
	-85.23
	-85.38
	-85.41
	-85.59
	-86.18
	-86.34
	-88.35
	-88.46
	-88.58
	-89.07
	-91.15
	-91.63
	-94
	-94.09
	-100
	-100
	-100
	-100
	-100
	-100
	-100
	-100
	-100
	-100
	-100
	-100

## Sheet: Fig 3C
ArafL/Y;Raf1L/L	Araf+/Y;Raf1L/L	ArafL/Y;Raf1+/+	Araf+/Y;Raf1+/+
5.12647	46.9293	40.3404	140.19
3.4662	12.3538	34.8086	109.73
2.9643	6.94932	16.0135	106.33
2.78381	3.26018	13.9303	77.95
1.47467	2.3247	11.4326	44.97
1.4502	1.33981	6.63575	43.06
1.37539	1.31054	3.93085	41.44
1.11031	1.15721	3.4909	38.49
0.992784	0.900084	3.19182	32.8
0.973163	0.872142	2.70551	30.77
0.880779	0.869341		30.52
0.796407	0.766032		28.03
0.795893	0.760329		26.7
0.515784	0.563186		26.15
0.412493	0.532951		24.99
0.39846	0.48962		24.99
0.394602	0.441821		24.63
0.393789	0.419039		23.03
0.380478	0.41569		22.9
0.365592	0.405647		22.15
0.280737	0.400164		21.58
0.264411	0.314024		20.47
0.239685	0.246401		20.31
0.215595	0.246364		18.73
0.214248	0.232392		17.43
0.128398	0.232188		17.21
0.072532	0.171236		16.86
0.0660297	0.144112		16.48
0	0.138238		16.05
0	0.116479		14.8
0	0.115435		14.05
0	0.0885098		13.43
0	0.0836971		12.99
0	0.0591358		12.5
0	0		12.35
0	0		12.23
0	0		12.13
0	39.38		12.05
0	10.26		12.01
	6.65		11.48
	5.65		11.32
	5.14		11.18
	3.97		11.14
	3.27		10.51
	2.89		10.04
	2.78		9.91
	1.98		9.87
	1.93		9.58
	1.13		9.55
	1.11		9.49
	1.1		9.25
	1.05		9.08
	1.01		9.04
	0.81		8.85
	0.77		8.74
	0.77		8.7
	0.75		8.62
	0.75		8.36
	0.6		8.27
	0.54		7.93
	0.53		7.76
	0.52		7.74
	0.48		7.7
	0.44		7.5
	0.44		7.41
	0.41		7.32
	0.34		6.97
	0.33		6.9
	0.32		6.89
	0.32		6.78
	0.28		6.78
	0.27		6.52
	0.26		6.12
	0.22		5.98
	0.21		5.98
	0.2		5.64
	0.16		5.4
	0.15		5.33
	0.15		5.33
	0.14		5.21
	0.11		5.14
	0		5.13
	0		5.07
	0		5.04
	0		4.99
	0		4.89
	0		4.87
	0		4.71
	0		4.69
	1.63		4.6
	0.73		4.27
	4.92		4
	1		3.97
	0.15		3.89
	1.37		3.71
	1.87		3.69
	0.25		3.62
	0.46		3.58
	0.53		3.46
	0.32		3.43
	1.79		3.3
	0.15		3.29
	0.49		3.24
	1.17		3.2
	3.41		3.14
	1.45		3.08
	0.65		3.05
	0.41		2.87
	1.42		2.87
	0.24		2.87
	0.42		2.66
	0.38		2.53
	0.54		2.47
	0.26		2
	0.6		1.64
	0.17		1.41
	0.25		1.11
	1.27
	0.16
	0.55
	0.64
	0.76
	0.69
	0.43
	0.6
	0.3
	1.63
	0.11
	1.02
	0.52
	1.31
	4.25
	2.32
	1.52
	0.2
	0.36
	5.14
	0.24
	0.06
	1.96
	1.04
	0
	0.48

## Sheet: Fig 4A
Kras+/G12V;Trp53-/-Egfr+/+;Raf1+/+	Egfr+/+;Raf1L/L	EgfrL/L;Raf1L/L
140.19	46.93	7.97
109.73	39.38	7.17
106.33	12.35	7.08
77.95	10.26	6.64
44.97	6.95	6.37
43.06	6.65	5.97
41.44	5.65	5.68
38.49	5.14	5.39
32.8	5.14	5.02
30.77	4.92	4.87
30.52	4.25	4.7
28.03	3.97	3.93
26.7	3.41	3.6
26.15	3.27	3.43
24.99	3.26	3.43
24.99	2.89	3.21
24.63	2.78	3.01
23.03	2.32	2.82
22.9	2.32	2.37
22.15	1.98	2.36
21.58	1.96	2.32
20.47	1.93	2.28
20.31	1.87	2.2
18.73	1.79	2.18
17.43	1.63	2.17
17.21	1.63	2.08
16.86	1.52	2.07
16.48	1.45	2.07
16.05	1.42	2
14.8	1.37	1.92
14.05	1.34	1.91
13.43	1.31	1.84
12.99	1.31	1.8
12.5	1.27	1.52
12.35	1.17	1.38
12.23	1.16	1.32
12.13	1.13	1.29
12.05	1.11	1.29
12.01	1.1	1.29
11.48	1.05	1.26
11.32	1.04	1.25
11.18	1.02	1.2
11.14	1.01	1.19
10.51	1	1.16
10.04	-9.99	1.15
9.91	-12.79	1.13
9.87	-13.07	1.1
9.58	-18.69	1.06
9.55	-23.22	1.05
9.49	-23.4	1.04
9.25	-23.44	1.01
9.08	-23.58	1.01
9.04	-23.97	-0.01
8.85	-25.3	-6.59
8.74	-25.34	-7.11
8.7	-26.9	-8.83
8.62	-31.06	-9.78
8.36	-35.04	-10.74
8.27	-36.07	-15.27
7.93	-39.99	-20.9
7.76	-40.21	-24.02
7.74	-40.43	-26.01
7.7	-43.68	-26.63
7.5	-44.8	-27.6
7.41	-46.12	-30.52
7.32	-46.32	-34.49
6.97	-46.7	-34.71
6.9	-46.81	-35.09
6.89	-47.11	-35.62
6.78	-47.78	-36.03
6.78	-47.86	-38.74
6.52	-51.02	-38.97
6.12	-51.04	-39.8
5.98	-52.18	-40.67
5.98	-52.29	-41.6
5.64	-54.24	-45.5
5.4	-55.82	-47.04
5.33	-55.82	-50.24
5.33	-56.26	-50.44
5.21	-56.75	-50.69
5.14	-58.1	-53.23
5.13	-58.43	-54.79
5.07	-58.48	-55.63
5.04	-58.61	-55.67
4.99	-58.93	-59.34
4.89	-59.44	-59.83
4.87	-59.98	-60.97
4.71	-62.25	-62.36
4.69	-64.03	-63.01
4.6	-66.36	-63.68
4.27	-67.27	-63.87
4	-67.51	-67.44
3.97	-68.4	-67.71
3.89	-68.47	-69.9
3.71	-68.6	-70.35
3.69	-70.2	-70.57
3.62	-72.07	-71.2
3.58	-73.31	-71.54
3.46	-73.6	-71.8
3.43	-73.68	-72.07
3.3	-74.55	-72.56
3.29	-74.65	-73.34
3.24	-75.36	-74.65
3.2	-75.36	-75.17
3.14	-75.97	-76.87
3.08	-76.44	-76.97
3.05	-76.76	-77.01
2.87	-76.78	-78.94
2.87	-78.3	-79.28
2.87	-79.29	-80.45
2.66	-79.65	-81.18
2.53	-80.25	-82.2
2.47	-82.88	-88.65
2	-83.31	-88.92
1.64	-83.56	-90.23
1.41	-83.62	-93.49
1.11	-84.95	-94.17
	-85.23	-100
	-85.38	-100
	-85.41	-100
	-85.59	-100
	-86.18
	-86.34
	-88.35
	-88.46
	-88.58
	-89.07
	-91.15
	-91.63
	-94
	-94.09
	-100
	-100
	-100
	-100
	-100
	-100
	-100
	-100
	-100
	-100
	-100
	-100

## Sheet: Fig 4C
Kras+/G12V;Trp53-/-Egfr+/+;Raf1+/+	Kras+/G12V;Trp53-/-;Egfr+/+;Raf1L/L	Kras+/G12V;Trp53-/-;EgfrL/L;Raf1L/L
140.19	46.9293	1.25
109.73	12.3538	1.19
106.33	6.94932	3.01
77.95	3.26018	1.1
44.97	2.3247	5.02
43.06	1.33981	4.87
41.44	1.31054	1.91
38.49	1.15721	6.37
32.8	0.900084	7.08
30.77	0.872142	0.73
30.52	0.869341	6.64
28.03	0.766032	0.93
26.7	0.760329	3.43
26.15	0.563186	1.2
24.99	0.532951	0.41
24.99	0.48962	1.05
24.63	0.441821	0.32
23.03	0.419039	0.36
22.9	0.41569	1.29
22.15	0.405647	0.58
21.58	0.400164	1.04
20.47	0.314024	0.28
20.31	0.246401	0.93
18.73	0.246364	1.26
17.43	0.232392	1.29
17.21	0.232188	2.18
16.86	0.171236	2.07
16.48	0.144112	0.44
16.05	0.138238	0.18
14.8	0.116479	1.8
14.05	0.115435	2.32
13.43	0.0885098	2.08
12.99	0.0836971	2.82
12.5	0.0591358	3.93
12.35	0	0.72
12.23	0	0.28
12.13	0	2.07
12.05	39.38	1.01
12.01	10.26	0.33
11.48	6.65	0.06
11.32	5.65	0.3
11.18	5.14	0.28
11.14	3.97	0.37
10.51	3.27	0.3
10.04	2.89	0.1
9.91	2.78	0.29
9.87	1.98	0.21
9.58	1.93	0.11
9.55	1.13	0.47
9.49	1.11	2.17
9.25	1.1	1.06
9.08	1.05	0.89
9.04	1.01	1.01
8.85	0.81	5.68
8.74	0.77	0.29
8.7	0.77	0.85
8.62	0.75	1.92
8.36	0.75	0.65
8.27	0.6	0.59
7.93	0.54	1.16
7.76	0.53	0.76
7.74	0.52	0.6
7.7	0.48	1.29
7.5	0.44	0.66
7.41	0.44	0.11
7.32	0.41	0.36
6.97	0.34	0.4
6.9	0.33	1.15
6.89	0.32	0.25
6.78	0.32	1.13
6.78	0.28	1.38
6.52	0.27	0.61
6.12	0.26	2.36
5.98	0.22	1
5.98	0.21	0.49
5.64	0.2	0.64
5.4	0.16	0
5.33	0.15	0.44
5.33	0.15	0.38
5.21	0.14	0.9
5.14	0.11	0.45
5.13	0	0.27
5.07	0	0.39
5.04	0	0.5
4.99	0	0.5
4.89	0	0.74
4.87	0	0.2
4.71	0	0.07
4.69	0	0.25
4.6	1.63	3.43
4.27	0.73	0.55
4	4.92	3.21
3.97	1	2.37
3.89	0.15	2
3.71	1.37	7.17
3.69	1.87	4.7
3.62	0.25	0.27
3.58	0.46	0
3.46	0.53	0.23
3.43	0.32	0.23
3.3	1.79	0.19
3.29	0.15	0.64
3.24	0.49	0.61
3.2	1.17	2.28
3.14	3.41	1.32
3.08	1.45	1.84
3.05	0.65	5.97
2.87	0.41	0.91
2.87	1.42	7.97
2.87	0.24	0
2.66	0.42	2.2
2.53	0.38	0.69
2.47	0.54	0.23
2	0.26	1.52
1.64	0.6	0
1.41	0.17	0.53
1.11	0.25	0.65
	1.27	0.21
	0.16	0.79
	0.55	3.6
	0.64	5.39
	0.76
	0.69
	0.43
	0.6
	0.3
	1.63
	0.11
	1.02
	0.52
	1.31
	4.25
	2.32
	1.52
	0.2
	0.36
	5.14
	0.24
	0.06
	1.96
	1.04
	0
	0.48

## Sheet: Fig 5A
Raf1L/L; Ddr1L/L	Raf1L/L; Ddr1+/+	Raf1+/+
22.25	46.93	140.19
13.27	39.38	109.73
11.68	12.35	106.33
10.35	10.26	77.95
9.2	6.95	44.97
8.31	6.65	43.06
6.41	5.65	41.44
5.48	5.14	38.49
4.13	5.14	32.8
4.06	4.92	30.77
3.92	4.25	30.52
3.61	3.97	28.03
2.97	3.41	26.7
2.68	3.27	26.15
2.13	3.26	24.99
1.95	2.89	24.99
1.91	2.78	24.63
1.78	2.32	23.03
1.66	2.32	22.9
1.61	1.98	22.15
1.45	1.96	21.58
1.39	1.93	20.47
1.36	1.87	20.31
1.34	1.79	18.73
1.33	1.63	17.43
1.32	1.63	17.21
1.31	1.52	16.86
1.19	1.45	16.48
1.12	1.42	16.05
1.1	1.37	14.8
-1.5	1.34	14.05
-8.24	1.31	13.43
-10.59	1.31	12.99
-10.77	1.27	12.5
-11.47	1.17	12.35
-16.67	1.16	12.23
-19.56	1.13	12.13
-19.78	1.11	12.05
-22.67	1.1	12.01
-29.62	1.05	11.48
-29.95	1.04	11.32
-31.33	1.02	11.18
-31.52	1.01	11.14
-32.33	1	10.51
-37.66	-9.99	10.04
-42.67	-12.79	9.91
-44.85	-13.07	9.87
-46.07	-18.69	9.58
-47.11	-23.22	9.55
-50.06	-23.4	9.49
-50.38	-23.44	9.25
-50.44	-23.58	9.08
-62.01	-23.97	9.04
-62.72	-25.3	8.85
-63.21	-25.34	8.74
-65.43	-26.9	8.7
-66.7	-31.06	8.62
-68.61	-35.04	8.36
-71.22	-36.07	8.27
-83.74	-39.99	7.93
-83.81	-40.21	7.76
-100	-40.43	7.74
-100	-43.68	7.7
-100	-44.8	7.5
-100	-46.12	7.41
-100	-46.32	7.32
-100	-46.7	6.97
-100	-46.81	6.9
-100	-47.11	6.89
	-47.78	6.78
	-47.86	6.78
	-51.02	6.52
	-51.04	6.12
	-52.18	5.98
	-52.29	5.98
	-54.24	5.64
	-55.82	5.4
	-55.82	5.33
	-56.26	5.33
	-56.75	5.21
	-58.1	5.14
	-58.43	5.13
	-58.48	5.07
	-58.61	5.04
	-58.93	4.99
	-59.44	4.89
	-59.98	4.87
	-62.25	4.71
	-64.03	4.69
	-66.36	4.6
	-67.27	4.27
	-67.51	4
	-68.4	3.97
	-68.47	3.89
	-68.6	3.71
	-70.2	3.69
	-72.07	3.62
	-73.31	3.58
	-73.6	3.46
	-73.68	3.43
	-74.55	3.3
	-74.65	3.29
	-75.36	3.24
	-75.36	3.2
	-75.97	3.14
	-76.44	3.08
	-76.76	3.05
	-76.78	2.87
	-78.3	2.87
	-79.29	2.87
	-79.65	2.66
	-80.25	2.53
	-82.88	2.47
	-83.31	2
	-83.56	1.64
	-83.62	1.41
	-84.95	1.11
	-85.23
	-85.38
	-85.41
	-85.59
	-86.18
	-86.34
	-88.35
	-88.46
	-88.58
	-89.07
	-91.15
	-91.63
	-94
	-94.09
	-100
	-100
	-100
	-100
	-100
	-100
	-100
	-100
	-100
	-100
	-100
	-100

## Sheet: Fig 5C
Raf1+/+	Raf1L/L; Ddr1+/+	Raf1L/L; Ddr1L/L
140.19	46.9293	22.25
109.73	12.3538	13.27
106.33	6.94932	11.68
77.95	3.26018	10.35
44.97	2.3247	9.2
43.06	1.33981	8.31
41.44	1.31054	6.41
38.49	1.15721	5.48
32.8	0.900084	4.13
30.77	0.872142	4.06
30.52	0.869341	3.92
28.03	0.766032	3.61
26.7	0.760329	2.97
26.15	0.563186	2.68
24.99	0.532951	2.13
24.99	0.48962	1.95
24.63	0.441821	1.91
23.03	0.419039	1.78
22.9	0.41569	1.66
22.15	0.405647	1.61
21.58	0.400164	1.45
20.47	0.314024	1.39
20.31	0.246401	1.36
18.73	0.246364	1.34
17.43	0.232392	1.33
17.21	0.232188	1.32
16.86	0.171236	1.31
16.48	0.144112	1.19
16.05	0.138238	1.12
14.8	0.116479	1.1
14.05	0.115435	0.98
13.43	0.0885098	0.92
12.99	0.0836971	0.89
12.5	0.0591358	0.89
12.35	0	0.89
12.23	0	0.83
12.13	0	0.8
12.05	39.38	0.8
12.01	10.26	0.77
11.48	6.65	0.7
11.32	5.65	0.7
11.18	5.14	0.69
11.14	3.97	0.68
10.51	3.27	0.68
10.04	2.89	0.62
9.91	2.78	0.57
9.87	1.98	0.55
9.58	1.93	0.54
9.55	1.13	0.53
9.49	1.11	0.5
9.25	1.1	0.5
9.08	1.05	0.5
9.04	1.01	0.38
8.85	0.81	0.37
8.74	0.77	0.37
8.7	0.77	0.35
8.62	0.75	0.33
8.36	0.75	0.31
8.27	0.6	0.29
7.93	0.54	0.16
7.76	0.53	0.16
7.74	0.52	0
7.7	0.48	0
7.5	0.44	0
7.41	0.44	0
7.32	0.41	0
6.97	0.34	0
6.9	0.33	0
6.89	0.32	0
6.78	0.32
6.78	0.28
6.52	0.27
6.12	0.26
5.98	0.22
5.98	0.21
5.64	0.2
5.4	0.16
5.33	0.15
5.33	0.15
5.21	0.14
5.14	0.11
5.13	0
5.07	0
5.04	0
4.99	0
4.89	0
4.87	0
4.71	0
4.69	0
4.6	1.63
4.27	0.73
4	4.92
3.97	1
3.89	0.15
3.71	1.37
3.69	1.87
3.62	0.25
3.58	0.46
3.46	0.53
3.43	0.32
3.3	1.79
3.29	0.15
3.24	0.49
3.2	1.17
3.14	3.41
3.08	1.45
3.05	0.65
2.87	0.41
2.87	1.42
2.87	0.24
2.66	0.42
2.53	0.38
2.47	0.54
2	0.26
1.64	0.6
1.41	0.17
1.11	0.25
	1.27
	0.16
	0.55
	0.64
	0.76
	0.69
	0.43
	0.6
	0.3
	1.63
	0.11
	1.02
	0.52
	1.31
	4.25
	2.32
	1.52
	0.2
	0.36
	5.14
	0.24
	0.06
	1.96
	1.04
	0
	0.48

## Sheet: Fig 6A
Raf1L	ArafL;Raf1L	Raf1L	Ddr1L;Raf1L	Raf1L	EgfrL;Raf1L
46.93	5.12647	46.93	22.25	46.93	1.25
12.35	3.4662	12.35	13.27	12.35	1.19
6.95	2.9643	6.95	11.68	6.95	3.01
3.26	2.78381	3.26	10.35	3.26	1.1
2.32	1.47467	2.32	9.2	2.32	5.02
1.34	1.4502	1.34	8.31	1.34	4.87
1.31	1.37539	1.31	6.41	1.31	1.91
1.16	1.11031	1.16	5.48	1.16	6.37
0.9	0.992784	0.9	4.13	0.9	7.08
0.87	0.973163	0.87	4.06	0.87	0.73
0.87	0.880779	0.87	3.92	0.87	6.64
0.77	0.796407	0.77	3.61	0.77	0.93
0.76	0.795893	0.76	2.97	0.76	3.43
0.56	0.515784	0.56	2.68	0.56	1.2
0.53	0.412493	0.53	2.13	0.53	0.41
0.49	0.39846	0.49	1.95	0.49	1.05
0.44	0.394602	0.44	1.91	0.44	0.32
0.42	0.393789	0.42	1.78	0.42	0.36
0.42	0.380478	0.42	1.66	0.42	1.29
0.41	0.365592	0.41	1.61	0.41	0.58
0.4	0.280737	0.4	1.45	0.4	1.04
0.31	0.264411	0.31	1.39	0.31	0.28
0.25	0.239685	0.25	1.36	0.25	0.93
0.25	0.215595	0.25	1.34	0.25	1.26
0.23	0.214248	0.23	1.33	0.23	1.29
0.23	0.128398	0.23	1.32	0.23	2.18
0.17	0.072532	0.17	1.31	0.17	2.07
0.14	0.0660297	0.14	1.19	0.14	0.44
0.14	0	0.14	1.12	0.14	0.18
0.12	0	0.12	1.1	0.12	1.8
0.12	0	0.12	0.98	0.12	2.32
0.09	0	0.09	0.92	0.09	2.08
0.08	0	0.08	0.89	0.08	2.82
0.06	0	0.06	0.89	0.06	3.93
0	0	0	0.89	0	0.72
0	0	0	0.83	0	0.28
0	0	0	0.8	0	2.07
39.38	0	39.38	0.8	39.38	1.01
10.26	0	10.26	0.77	10.26	0.33
6.65		6.65	0.7	6.65	0.06
5.65		5.65	0.7	5.65	0.3
5.14		5.14	0.69	5.14	0.28
3.97		3.97	0.68	3.97	0.37
3.27		3.27	0.68	3.27	0.3
2.89		2.89	0.62	2.89	0.1
2.78		2.78	0.57	2.78	0.29
1.98		1.98	0.55	1.98	0.21
1.93		1.93	0.54	1.93	0.11
1.13		1.13	0.53	1.13	0.47
1.11		1.11	0.5	1.11	2.17
1.1		1.1	0.5	1.1	1.06
1.05		1.05	0.5	1.05	0.89
1.01		1.01	0.38	1.01	1.01
0.81		0.81	0.37	0.81	5.68
0.77		0.77	0.37	0.77	0.29
0.77		0.77	0.35	0.77	0.85
0.75		0.75	0.33	0.75	1.92
0.75		0.75	0.31	0.75	0.65
0.6		0.6	0.29	0.6	0.59
0.54		0.54	0.16	0.54	1.16
0.53		0.53	0.16	0.53	0.76
0.52		0.52	0	0.52	0.6
0.48		0.48	0	0.48	1.29
0.44		0.44	0	0.44	0.66
0.44		0.44	0	0.44	0.11
0.41		0.41	0	0.41	0.36
0.34		0.34	0	0.34	0.4
0.33		0.33	0	0.33	1.15
0.32		0.32	0	0.32	0.25
0.32		0.32		0.32	1.13
0.28		0.28		0.28	1.38
0.27		0.27		0.27	0.61
0.26		0.26		0.26	2.36
0.22		0.22		0.22	1
0.21		0.21		0.21	0.49
0.2		0.2		0.2	0.64
0.16		0.16		0.16	0
0.15		0.15		0.15	0.44
0.15		0.15		0.15	0.38
0.14		0.14		0.14	0.9
0.11		0.11		0.11	0.45
0		0		0	0.27
0		0		0	0.39
0		0		0	0.5
0		0		0	0.5
0		0		0	0.74
0		0		0	0.2
0		0		0	0.07
0		0		0	0.25
1.63		1.63		1.63	3.43
0.73		0.73		0.73	0.55
4.92		4.92		4.92	3.21
1		1		1	2.37
0.15		0.15		0.15	2
1.37		1.37		1.37	7.17
1.87		1.87		1.87	4.7
0.25		0.25		0.25	0.27
0.46		0.46		0.46	0
0.53		0.53		0.53	0.23
0.32		0.32		0.32	0.23
1.79		1.79		1.79	0.19
0.15		0.15		0.15	0.64
0.49		0.49		0.49	0.61
1.17		1.17		1.17	2.28
3.41		3.41		3.41	1.32
1.45		1.45		1.45	1.84
0.65		0.65		0.65	5.97
0.41		0.41		0.41	0.91
1.42		1.42		1.42	7.97
0.24		0.24		0.24	0
0.42		0.42		0.42	2.2
0.38		0.38		0.38	0.69
0.54		0.54		0.54	0.23
0.26		0.26		0.26	1.52
0.6		0.6		0.6	0
0.17		0.17		0.17	0.53
0.25		0.25		0.25	0.65
1.27		1.27		1.27	0.21
0.16		0.16		0.16	0.79
0.55		0.55		0.55	3.6
0.64		0.64		0.64	5.39
0.76		0.76		0.76
0.69		0.69		0.69
0.43		0.43		0.43
0.6		0.6		0.6
0.3		0.3		0.3
1.63		1.63		1.63
0.11		0.11		0.11
1.02		1.02		1.02
0.52		0.52		0.52
1.31		1.31		1.31
4.25		4.25		4.25
2.32		2.32		2.32
1.52		1.52		1.52
0.2		0.2		0.2
0.36		0.36		0.36
5.14		5.14		5.14
0.24		0.24		0.24
0.06		0.06		0.06
1.96		1.96		1.96
1.04		1.04		1.04
0		0		0
0.48		0.48		0.48

[truncated: 7 more sheets: S3Fig A, S3Fig B, S4Fig A, S4Fig C, S5Fig A, S5Fig B, S7Fig A]
